# Supplementary material for: Evidence for risk extrapolation in decision making by tadpoles
Source: Sci Rep. 2017 Feb 23;7:43255. doi: 10.1038/srep43255 (PMC5322362; doi:10.1038/srep43255)
Supplement: Supplementary Information [file srep43255-s1.xlsx]

## Sheet: data
Experiment	Time period	Treatment	Pail	Prop
high conc.	1	high-high-high	40	-1
high conc.	1	high-high-high	34	-1
high conc.	1	high-high-high	39	-1
high conc.	1	high-high-high	38	-1
high conc.	1	high-high-high	32	-1
high conc.	1	high-high-high	35	-0.956522
high conc.	1	high-high-high	34	-0.954545
high conc.	1	high-high-high	40	-0.923077
high conc.	1	high-high-high	31	-0.896552
high conc.	1	high-high-high	33	-0.882353
high conc.	1	high-high-high	39	-0.866667
high conc.	1	high-high-high	37	-0.857143
high conc.	1	high-high-high	40	-0.823529
high conc.	1	high-high-high	38	-0.8125
high conc.	1	high-high-high	32	-0.8125
high conc.	1	high-high-high	33	-0.777778
high conc.	1	high-high-high	39	-0.774194
high conc.	1	high-high-high	31	-0.72
high conc.	1	high-high-high	36	-0.702703
high conc.	1	high-high-high	38	-0.666667
high conc.	1	high-high-high	37	-0.642857
high conc.	1	high-high-high	36	-0.619048
high conc.	1	high-high-high	33	-0.6
high conc.	1	high-high-high	38	-0.59375
high conc.	1	high-high-high	32	-0.571429
high conc.	1	high-high-high	31	-0.571429
high conc.	1	high-high-high	35	-0.545455
high conc.	1	high-high-high	39	-0.521739
high conc.	1	high-high-high	33	-0.5
high conc.	1	high-high-high	35	-0.5
high conc.	1	high-high-high	36	-0.428571
high conc.	1	high-high-high	34	-0.421053
high conc.	1	high-high-high	34	-0.333333
high conc.	1	high-high-high	37	-0.333333
high conc.	1	high-high-high	31	-0.230769
high conc.	1	high-high-high	32	-0.181818
high conc.	1	high-high-high	36	0.166667
high conc.	2	high-high-high	38	-1
high conc.	2	high-high-high	38	-1
high conc.	2	high-high-high	34	-0.958333
high conc.	2	high-high-high	40	-0.886364
high conc.	2	high-high-high	31	-0.852941
high conc.	2	high-high-high	33	-0.791667
high conc.	2	high-high-high	37	-0.783784
high conc.	2	high-high-high	32	-0.764706
high conc.	2	high-high-high	32	-0.75
high conc.	2	high-high-high	33	-0.75
high conc.	2	high-high-high	34	-0.722222
high conc.	2	high-high-high	36	-0.7
high conc.	2	high-high-high	31	-0.694444
high conc.	2	high-high-high	37	-0.666667
high conc.	2	high-high-high	35	-0.611111
high conc.	2	high-high-high	35	-0.6
high conc.	2	high-high-high	35	-0.6
high conc.	2	high-high-high	39	-0.481481
high conc.	2	high-high-high	40	-0.444444
high conc.	2	high-high-high	39	-0.233333
high conc.	2	high-high-high	33	-0.181818
high conc.	2	high-high-high	32	-0.125
high conc.	2	high-high-high	31	0.263158
high conc.	2	high-high-high	36	0
high conc.	3	high-high-high	38	-0.774194
high conc.	3	high-high-high	34	-0.710526
high conc.	3	high-high-high	32	-0.69697
high conc.	3	high-high-high	36	-0.652174
high conc.	3	high-high-high	31	-0.631579
high conc.	3	high-high-high	34	-0.617647
high conc.	3	high-high-high	36	-0.441176
high conc.	3	high-high-high	40	-0.4
high conc.	3	high-high-high	39	-0.363636
high conc.	3	high-high-high	40	-0.333333
high conc.	3	high-high-high	37	-0.304348
high conc.	3	high-high-high	40	-0.26087
high conc.	3	high-high-high	39	-0.181818
high conc.	3	high-high-high	32	-0.176471
high conc.	3	high-high-high	36	-0.166667
high conc.	3	high-high-high	37	-0.142857
high conc.	3	high-high-high	34	0.0588235
high conc.	3	high-high-high	31	0.103448
high conc.	3	high-high-high	36	0.277778
high conc.	3	high-high-high	37	0.421053
high conc.	3	high-high-high	37	0.45
high conc.	3	high-high-high	31	0.833333
high conc.	3	high-high-high		-0.823529
high conc.	3	high-high-high		-0.714286
high conc.	3	high-high-high	37	-0.583333
high conc.	3	high-high-high	37	-0.5
high conc.	3	high-high-high	37	0.05
high conc.	3	high-high-high	36	0.314286
high conc.	3	high-high-high	37	1.125
high conc.	1	low-medium-high	16	-1
high conc.	1	low-medium-high	19	-1
high conc.	1	low-medium-high	13	-1
high conc.	1	low-medium-high	13	-1
high conc.	1	low-medium-high	14	-0.952381
high conc.	1	low-medium-high	11	-0.941176
high conc.	1	low-medium-high	11	-0.933333
high conc.	1	low-medium-high	13	-0.928571
high conc.	1	low-medium-high	18	-0.923077
high conc.	1	low-medium-high	19	-0.923077
high conc.	1	low-medium-high	19	-0.894737
high conc.	1	low-medium-high	20	-0.882353
high conc.	1	low-medium-high	18	-0.857143
high conc.	1	low-medium-high	16	-0.847826
high conc.	1	low-medium-high	11	-0.809524
high conc.	1	low-medium-high	17	-0.809524
high conc.	1	low-medium-high	19	-0.809524
high conc.	1	low-medium-high	12	-0.791667
high conc.	1	low-medium-high	20	-0.785714
high conc.	1	low-medium-high	14	-0.774194
high conc.	1	low-medium-high	16	-0.774194
high conc.	1	low-medium-high	18	-0.714286
high conc.	1	low-medium-high	15	-0.7
high conc.	1	low-medium-high	17	-0.7
high conc.	1	low-medium-high	11	-0.7
high conc.	1	low-medium-high	15	-0.653846
high conc.	1	low-medium-high	12	-0.636364
high conc.	1	low-medium-high	18	-0.578947
high conc.	1	low-medium-high	12	-0.571429
high conc.	1	low-medium-high	14	-0.526316
high conc.	1	low-medium-high	17	-0.47619
high conc.	1	low-medium-high	16	-0.454545
high conc.	1	low-medium-high	20	-0.454545
high conc.	1	low-medium-high	17	-0.333333
high conc.	1	low-medium-high	20	-0.333333
high conc.	1	low-medium-high	15	-0.285714
high conc.	1	low-medium-high	12	-0.125
high conc.	1	low-medium-high	15	-0.0909091
high conc.	1	low-medium-high	14	-0.0769231
high conc.	1	low-medium-high	13	0
high conc.	2	low-medium-high	16	-1
high conc.	2	low-medium-high	12	-0.958333
high conc.	2	low-medium-high	14	-0.952381
high conc.	2	low-medium-high	20	-0.9375
high conc.	2	low-medium-high	11	-0.933333
high conc.	2	low-medium-high	20	-0.892857
high conc.	2	low-medium-high	15	-0.878788
high conc.	2	low-medium-high	13	-0.857143
high conc.	2	low-medium-high	19	-0.8125
high conc.	2	low-medium-high	13	-0.740741
high conc.	2	low-medium-high	13	-0.727273
high conc.	2	low-medium-high	17	-0.72
high conc.	2	low-medium-high	12	-0.692308
high conc.	2	low-medium-high	15	-0.517241
high conc.	2	low-medium-high	14	-0.333333
high conc.	2	low-medium-high	18	-0.3
high conc.	2	low-medium-high	14	-0.285714
high conc.	2	low-medium-high	15	0.105263
high conc.	2	low-medium-high	19	-1
high conc.	2	low-medium-high	17	-0.909091
high conc.	2	low-medium-high	11	-0.857143
high conc.	2	low-medium-high	12	-0.8
high conc.	3	low-medium-high	14	-1
high conc.	3	low-medium-high	18	-1
high conc.	3	low-medium-high	19	-1
high conc.	3	low-medium-high	20	-0.916667
high conc.	3	low-medium-high	13	-0.888889
high conc.	3	low-medium-high	17	-0.888889
high conc.	3	low-medium-high	18	-0.777778
high conc.	3	low-medium-high	12	-0.722222
high conc.	3	low-medium-high	12	-0.666667
high conc.	3	low-medium-high	16	-0.625
high conc.	3	low-medium-high	19	-0.5
high conc.	3	low-medium-high	11	-0.428571
high conc.	3	low-medium-high	15	-0.416667
high conc.	3	low-medium-high	11	-0.333333
high conc.	3	low-medium-high	20	-0.333333
high conc.	3	low-medium-high	19	-0.285714
high conc.	3	low-medium-high	18	0
high conc.	3	low-medium-high	20	0.222222
high conc.	1	low-sham-high	30	-1
high conc.	1	low-sham-high	28	-1
high conc.	1	low-sham-high	22	-1
high conc.	1	low-sham-high	25	-1
high conc.	1	low-sham-high	26	-1
high conc.	1	low-sham-high	27	-1
high conc.	1	low-sham-high	26	-0.925926
high conc.	1	low-sham-high	21	-0.909091
high conc.	1	low-sham-high	28	-0.9
high conc.	1	low-sham-high	23	-0.857143
high conc.	1	low-sham-high	29	-0.846154
high conc.	1	low-sham-high	29	-0.833333
high conc.	1	low-sham-high	27	-0.833333
high conc.	1	low-sham-high	22	-0.823529
high conc.	1	low-sham-high	30	-0.818182
high conc.	1	low-sham-high	21	-0.8
high conc.	1	low-sham-high	29	-0.8
high conc.	1	low-sham-high	22	-0.769231
high conc.	1	low-sham-high	27	-0.740741
high conc.	1	low-sham-high	28	-0.722222
high conc.	1	low-sham-high	29	-0.714286
high conc.	1	low-sham-high	21	-0.68
high conc.	1	low-sham-high	25	-0.576923
high conc.	1	low-sham-high	25	-0.571429
high conc.	1	low-sham-high	25	-0.565217
high conc.	1	low-sham-high	21	-0.5
high conc.	1	low-sham-high	30	-0.5
high conc.	1	low-sham-high	24	-0.5
high conc.	1	low-sham-high	30	-0.5
high conc.	1	low-sham-high	24	-0.461538
high conc.	1	low-sham-high	23	-0.416667
high conc.	1	low-sham-high	24	-0.375
high conc.	1	low-sham-high	23	-0.333333
high conc.	1	low-sham-high	28	-0.285714
high conc.	1	low-sham-high	24	-0.178571
high conc.	1	low-sham-high	23	-0.166667
high conc.	1	low-sham-high	26	-0.1
high conc.	1	low-sham-high	22	0
high conc.	1	low-sham-high	26	0.166667
high conc.	2	low-sham-high	21	-1
high conc.	2	low-sham-high	26	-1
high conc.	2	low-sham-high	28	-0.96
high conc.	2	low-sham-high	30	-0.952381
high conc.	2	low-sham-high	24	-0.9
high conc.	2	low-sham-high	23	-0.878788
high conc.	2	low-sham-high	27	-0.857143
high conc.	2	low-sham-high	22	-0.848485
high conc.	2	low-sham-high	26	-0.833333
high conc.	2	low-sham-high	22	-0.826087
high conc.	2	low-sham-high	30	-0.8
high conc.	2	low-sham-high	25	-0.793103
high conc.	2	low-sham-high	21	-0.75
high conc.	2	low-sham-high	23	-0.733333
high conc.	2	low-sham-high	25	-0.615385
high conc.	2	low-sham-high	28	-0.55
high conc.	2	low-sham-high	29	-0.4
high conc.	2	low-sham-high	21	-0.333333
high conc.	2	low-sham-high	25	-0.333333
high conc.	2	low-sham-high	23	-0.285714
high conc.	2	low-sham-high	24	-0.142857
high conc.	2	low-sham-high	22	0
high conc.	2	low-sham-high	29	0.222222
high conc.	2	low-sham-high	27	0.625
high conc.	2	low-sham-high	24	-0.730769
high conc.	3	low-sham-high	23	-1
high conc.	3	low-sham-high	28	-1
high conc.	3	low-sham-high	27	-0.96
high conc.	3	low-sham-high	22	-0.896552
high conc.	3	low-sham-high	29	-0.869565
high conc.	3	low-sham-high	30	-0.857143
high conc.	3	low-sham-high	25	-0.825
high conc.	3	low-sham-high	27	-0.823529
high conc.	3	low-sham-high	28	-0.8
high conc.	3	low-sham-high	22	-0.764706
high conc.	3	low-sham-high	22	-0.666667
high conc.	3	low-sham-high	29	-0.666667
high conc.	3	low-sham-high	26	-0.541667
high conc.	3	low-sham-high		-0.513514
high conc.	3	low-sham-high	22	-0.5
high conc.	3	low-sham-high	21	-0.375
high conc.	3	low-sham-high	27	-0.1875
high conc.	3	low-sham-high	26	-0.166667
high conc.	3	low-sham-high	28	0
high conc.	3	low-sham-high	30	-0.5
high conc.	1	nil-nil-nil	1	-0.958333
high conc.	1	nil-nil-nil	6	-0.944444
high conc.	1	nil-nil-nil	2	-0.869565
high conc.	1	nil-nil-nil	7	-0.8
high conc.	1	nil-nil-nil	2	-0.761905
high conc.	1	nil-nil-nil	10	-0.714286
high conc.	1	nil-nil-nil	8	-0.705882
high conc.	1	nil-nil-nil	9	-0.692308
high conc.	1	nil-nil-nil	1	-0.653846
high conc.	1	nil-nil-nil	5	-0.566667
high conc.	1	nil-nil-nil	1	-0.526316
high conc.	1	nil-nil-nil	8	-0.470588
high conc.	1	nil-nil-nil	1	-0.421053
high conc.	1	nil-nil-nil	4	-0.416667
high conc.	1	nil-nil-nil	7	-0.4
high conc.	1	nil-nil-nil	10	-0.375
high conc.	1	nil-nil-nil	5	-0.333333
high conc.	1	nil-nil-nil	3	-0.263158
high conc.	1	nil-nil-nil	4	-0.25
high conc.	1	nil-nil-nil	2	-0.25
high conc.	1	nil-nil-nil	5	-0.225806
high conc.	1	nil-nil-nil	3	-0.210526
high conc.	1	nil-nil-nil	4	-0.210526
high conc.	1	nil-nil-nil	7	-0.2
high conc.	1	nil-nil-nil	3	-0.157895
high conc.	1	nil-nil-nil	9	-0.142857
high conc.	1	nil-nil-nil	7	-0.1
high conc.	1	nil-nil-nil	8	-0.0384615
high conc.	1	nil-nil-nil	10	0
high conc.	1	nil-nil-nil	6	0
high conc.	1	nil-nil-nil	8	0
high conc.	1	nil-nil-nil	10	0.04
high conc.	1	nil-nil-nil	4	0.2
high conc.	1	nil-nil-nil	3	0.272727
high conc.	1	nil-nil-nil	2	0.333333
high conc.	1	nil-nil-nil	9	0.555556
high conc.	1	nil-nil-nil	9	0.555556
high conc.	1	nil-nil-nil	6	0.6
high conc.	1	nil-nil-nil	6	0.875
high conc.	2	nil-nil-nil	9	-0.909091
high conc.	2	nil-nil-nil	1	-0.9
high conc.	2	nil-nil-nil	8	-0.833333
high conc.	2	nil-nil-nil	3	-0.761905
high conc.	2	nil-nil-nil	7	-0.705882
high conc.	2	nil-nil-nil	6	-0.666667
high conc.	2	nil-nil-nil	4	-0.384615
high conc.	2	nil-nil-nil	4	-0.36
high conc.	2	nil-nil-nil	1	-0.318182
high conc.	2	nil-nil-nil	5	-0.241379
high conc.	2	nil-nil-nil	7	-0.166667
high conc.	2	nil-nil-nil	3	-0.125
high conc.	2	nil-nil-nil	2	0.0588235
high conc.	2	nil-nil-nil	4	0.0625
high conc.	2	nil-nil-nil	10	0.205128
high conc.	2	nil-nil-nil	3	0.272727
high conc.	2	nil-nil-nil	10	0.375
high conc.	2	nil-nil-nil	6	0.5
high conc.	2	nil-nil-nil	9	1.41176
high conc.	2	nil-nil-nil	1	0.333333
high conc.	2	nil-nil-nil	5	0.578947
high conc.	3	nil-nil-nil	3	-0.833333
high conc.	3	nil-nil-nil	6	-0.653846
high conc.	3	nil-nil-nil	10	-0.631579
high conc.	3	nil-nil-nil	4	-0.545455
high conc.	3	nil-nil-nil	3	-0.5
high conc.	3	nil-nil-nil	2	-0.352941
high conc.	3	nil-nil-nil	10	-0.333333
high conc.	3	nil-nil-nil	4	-0.285714
high conc.	3	nil-nil-nil	1	-0.269231
high conc.	3	nil-nil-nil	1	-0.214286
high conc.	3	nil-nil-nil	1	-0.125
high conc.	3	nil-nil-nil	4	-0.0909091
high conc.	3	nil-nil-nil	6	-0.0869565
high conc.	3	nil-nil-nil	3	0.142857
high conc.	3	nil-nil-nil	10	0.285714
high conc.	3	nil-nil-nil	5	0.4
high conc.	3	nil-nil-nil	10	0.416667
high conc.	3	nil-nil-nil	6	0.6
high conc.	3	nil-nil-nil	9	0.736842
high conc.	3	nil-nil-nil		1
high conc.	3	nil-nil-nil	1	-0.65
high conc.	3	nil-nil-nil	3	-0.125
low conc.	1	high-high-high	32	-0.933333
low conc.	1	high-high-high	40	-0.888889
low conc.	1	high-high-high	31	-0.875
low conc.	1	high-high-high	35	-0.714286
low conc.	1	high-high-high	31	-0.666667
low conc.	1	high-high-high	33	-0.653846
low conc.	1	high-high-high	37	-0.5
low conc.	1	high-high-high	36	-0.5
low conc.	1	high-high-high	40	-0.47619
low conc.	1	high-high-high	40	-0.392857
low conc.	1	high-high-high	34	-0.354839
low conc.	1	high-high-high	39	-0.333333
low conc.	1	high-high-high	32	-0.307692
low conc.	1	high-high-high	31	-0.3
low conc.	1	high-high-high	33	-0.294118
low conc.	1	high-high-high	32	-0.272727
low conc.	1	high-high-high	36	-0.266667
low conc.	1	high-high-high	32	-0.235294
low conc.	1	high-high-high	39	-0.2
low conc.	1	high-high-high	37	-0.130435
low conc.	1	high-high-high	35	-0.105263
low conc.	1	high-high-high	34	-0.0769231
low conc.	1	high-high-high	33	-0.0714286
low conc.	1	high-high-high	33	-0.0625
low conc.	1	high-high-high	37	-0.0555556
low conc.	1	high-high-high	31	0
low conc.	1	high-high-high	31	0
low conc.	1	high-high-high	34	0.025
low conc.	1	high-high-high	40	0.0277778
low conc.	1	high-high-high	35	0.105263
low conc.	1	high-high-high	36	0.125
low conc.	1	high-high-high	32	0.142857
low conc.	1	high-high-high	33	0.166667
low conc.	1	high-high-high	32	0.2
low conc.	1	high-high-high	39	0.333333
low conc.	1	high-high-high	36	0.375
low conc.	1	high-high-high	38	0.384615
low conc.	1	high-high-high	35	0.428571
low conc.	1	high-high-high	38	0.583333
low conc.	1	high-high-high	39	0.833333
low conc.	1	high-high-high	34	1.33333
low conc.	1	high-high-high	34	-0.625
low conc.	1	high-high-high	38	-0.538462
low conc.	1	high-high-high	35	-0.2
low conc.	2	high-high-high	33	-1
low conc.	2	high-high-high	35	-0.727273
low conc.	2	high-high-high	36	-0.6
low conc.	2	high-high-high	33	-0.142857
low conc.	2	high-high-high	40	-0.0625
low conc.	2	high-high-high	39	-0.0588235
low conc.	2	high-high-high	39	0
low conc.	2	high-high-high	38	0.0714286
low conc.	2	high-high-high	32	0.173913
low conc.	2	high-high-high	34	0.173913
low conc.	2	high-high-high	36	0.181818
low conc.	2	high-high-high	40	0.222222
low conc.	2	high-high-high	31	0.363636
low conc.	2	high-high-high	37	0.384615
low conc.	2	high-high-high	38	0.538462
low conc.	2	high-high-high	32	0.666667
low conc.	2	high-high-high	34	0.666667
low conc.	2	high-high-high	31	1
low conc.	2	high-high-high	34	-0.941176
low conc.	2	high-high-high	36	-0.846154
low conc.	2	high-high-high	40	-0.833333
low conc.	2	high-high-high	33	-0.75
low conc.	2	high-high-high	38	-0.2
low conc.	2	high-high-high	40	-0.111111
low conc.	2	high-high-high	37	0
low conc.	2	high-high-high	34	0
low conc.	2	high-high-high	39	0.1
low conc.	2	high-high-high	37	0.166667
low conc.	2	high-high-high	34	0.2
low conc.	2	high-high-high	32	0.615385
low conc.	2	high-high-high	38	1.4
low conc.	1	low-medium-high	13	-1
low conc.	1	low-medium-high	17	-1
low conc.	1	low-medium-high	12	-0.95
low conc.	1	low-medium-high	13	-0.857143
low conc.	1	low-medium-high	14	-0.764706
low conc.	1	low-medium-high	16	-0.758621
low conc.	1	low-medium-high	11	-0.727273
low conc.	1	low-medium-high	12	-0.714286
low conc.	1	low-medium-high	19	-0.7
low conc.	1	low-medium-high	12	-0.647059
low conc.	1	low-medium-high	18	-0.608696
low conc.	1	low-medium-high	16	-0.583333
low conc.	1	low-medium-high	18	-0.583333
low conc.	1	low-medium-high	13	-0.571429
low conc.	1	low-medium-high	12	-0.444444
low conc.	1	low-medium-high	19	-0.434783
low conc.	1	low-medium-high	11	-0.428571
low conc.	1	low-medium-high	19	-0.425
low conc.	1	low-medium-high	15	-0.421053
low conc.	1	low-medium-high	17	-0.392857
low conc.	1	low-medium-high	13	-0.352941
low conc.	1	low-medium-high	11	-0.333333
low conc.	1	low-medium-high	20	-0.333333
low conc.	1	low-medium-high	11	-0.310345
low conc.	1	low-medium-high	20	-0.285714
low conc.	1	low-medium-high	15	-0.28
low conc.	1	low-medium-high	14	-0.263158
low conc.	1	low-medium-high	14	-0.2
low conc.	1	low-medium-high	20	-0.171429
low conc.	1	low-medium-high	13	-0.105263
low conc.	1	low-medium-high	15	-0.0833333
low conc.	1	low-medium-high	14	0.0909091
low conc.	1	low-medium-high	17	0.125
low conc.	1	low-medium-high	16	0.173913
low conc.	1	low-medium-high	17	0.266667
low conc.	1	low-medium-high	14	0.285714
low conc.	1	low-medium-high	12	0.333333
low conc.	1	low-medium-high	12	0.5
low conc.	1	low-medium-high	16	0.555556
low conc.	1	low-medium-high	11	-0.333333
low conc.	2	low-medium-high	13	-0.818182
low conc.	2	low-medium-high	14	-0.8125
low conc.	2	low-medium-high	13	-0.7
low conc.	2	low-medium-high	19	-0.666667
low conc.	2	low-medium-high	16	-0.545455
low conc.	2	low-medium-high	13	-0.481481
low conc.	2	low-medium-high	18	-0.392857
low conc.	2	low-medium-high	16	-0.37931
low conc.	2	low-medium-high	18	-0.25
low conc.	2	low-medium-high	17	-0.222222
low conc.	2	low-medium-high	20	-0.166667
low conc.	2	low-medium-high	12	-0.133333
low conc.	2	low-medium-high	12	-0.0526316
low conc.	2	low-medium-high	15	0
low conc.	2	low-medium-high	20	0
low conc.	2	low-medium-high	11	0.153846
low conc.	2	low-medium-high	14	0.210526
low conc.	2	low-medium-high	17	0.25
low conc.	2	low-medium-high	15	0.263158
low conc.	2	low-medium-high	11	0.275862
low conc.	2	low-medium-high	11	0.611111
low conc.	2	low-medium-high	19	1.33333
low conc.	2	low-medium-high	12	1.42857
low conc.	2	low-medium-high	18	-0.733333
low conc.	2	low-medium-high	19	-0.5
low conc.	2	low-medium-high	16	-0.4
low conc.	2	low-medium-high	17	-0.375
low conc.	2	low-medium-high	13	-0.28
low conc.	2	low-medium-high	20	-0.25
low conc.	2	low-medium-high	15	-0.222222
low conc.	2	low-medium-high	16	-0.214286
low conc.	2	low-medium-high	14	-0.166667
low conc.	2	low-medium-high	18	-0.166667
low conc.	2	low-medium-high	17	0
low conc.	2	low-medium-high	19	0.1
low conc.	2	low-medium-high	11	0.166667
low conc.	2	low-medium-high	18	0.25
low conc.	2	low-medium-high	17	0.5
low conc.	1	low-sham-high	28	-1
low conc.	1	low-sham-high	30	-1
low conc.	1	low-sham-high	27	-1
low conc.	1	low-sham-high	22	-1
low conc.	1	low-sham-high	23	-1
low conc.	1	low-sham-high	26	-0.916667
low conc.	1	low-sham-high	21	-0.904762
low conc.	1	low-sham-high	22	-0.9
low conc.	1	low-sham-high	21	-0.789474
low conc.	1	low-sham-high	28	-0.777778
low conc.	1	low-sham-high	30	-0.758621
low conc.	1	low-sham-high	29	-0.75
low conc.	1	low-sham-high	22	-0.705882
low conc.	1	low-sham-high	24	-0.666667
low conc.	1	low-sham-high	21	-0.6
low conc.	1	low-sham-high	23	-0.6
low conc.	1	low-sham-high	22	-0.6
low conc.	1	low-sham-high	30	-0.571429
low conc.	1	low-sham-high	29	-0.571429
low conc.	1	low-sham-high	26	-0.52381
low conc.	1	low-sham-high	21	-0.5
low conc.	1	low-sham-high	27	-0.470588
low conc.	1	low-sham-high	27	-0.434783
low conc.	1	low-sham-high	21	-0.384615
low conc.	1	low-sham-high	27	-0.363636
low conc.	1	low-sham-high	24	-0.333333
low conc.	1	low-sham-high	22	-0.333333
low conc.	1	low-sham-high	25	-0.333333
low conc.	1	low-sham-high	30	-0.333333
low conc.	1	low-sham-high	23	-0.333333
low conc.	1	low-sham-high	25	-0.315789
low conc.	1	low-sham-high	25	-0.307692
low conc.	1	low-sham-high	29	-0.307692
low conc.	1	low-sham-high	25	-0.307692
low conc.	1	low-sham-high	29	-0.291667
low conc.	1	low-sham-high	28	0.166667
low conc.	1	low-sham-high	26	0.181818
low conc.	1	low-sham-high	24	-1
low conc.	1	low-sham-high	23	-0.888889
low conc.	1	low-sham-high	24	-0.666667
low conc.	1	low-sham-high	22	-0.333333
low conc.	2	low-sham-high	26	-1
low conc.	2	low-sham-high	23	-0.894737
low conc.	2	low-sham-high	22	-0.636364
low conc.	2	low-sham-high	24	-0.545455
low conc.	2	low-sham-high	30	-0.5
low conc.	2	low-sham-high	27	-0.454545
low conc.	2	low-sham-high	23	-0.428571
low conc.	2	low-sham-high	25	-0.428571
low conc.	2	low-sham-high	26	-0.26087
low conc.	2	low-sham-high	22	-0.1875
low conc.	2	low-sham-high	25	-0.166667
low conc.	2	low-sham-high	30	-0.04
low conc.	2	low-sham-high	21	0
low conc.	2	low-sham-high	29	0
low conc.	2	low-sham-high	21	0
low conc.	2	low-sham-high	28	0.777778
low conc.	2	low-sham-high	28	0.8
low conc.	2	low-sham-high	24	-1
low conc.	2	low-sham-high	30	-1
low conc.	2	low-sham-high	29	-1
low conc.	2	low-sham-high	26	-0.866667
low conc.	2	low-sham-high	22	-0.833333
low conc.	2	low-sham-high	25	-0.5
low conc.	2	low-sham-high	30	-0.363636
low conc.	2	low-sham-high	26	-0.3
low conc.	2	low-sham-high	29	-0.238095
low conc.	2	low-sham-high	29	-0.2
low conc.	2	low-sham-high	27	0
low conc.	2	low-sham-high	28	0
low conc.	2	low-sham-high	22	0.333333
low conc.	2	low-sham-high	27	0.5
low conc.	2	low-sham-high	28	0.625
low conc.	1	nil-nil-nil	9	-0.823529
low conc.	1	nil-nil-nil	1	-0.666667
low conc.	1	nil-nil-nil	7	-0.666667
low conc.	1	nil-nil-nil	8	-0.636364
low conc.	1	nil-nil-nil	6	-0.6
low conc.	1	nil-nil-nil	2	-0.588235
low conc.	1	nil-nil-nil	3	-0.5
low conc.	1	nil-nil-nil	4	-0.5
low conc.	1	nil-nil-nil	10	-0.5
low conc.	1	nil-nil-nil	6	-0.428571
low conc.	1	nil-nil-nil	10	-0.4
low conc.	1	nil-nil-nil	5	-0.392857
low conc.	1	nil-nil-nil	5	-0.333333
low conc.	1	nil-nil-nil	5	-0.3
low conc.	1	nil-nil-nil	2	-0.3
low conc.	1	nil-nil-nil	3	-0.25641
low conc.	1	nil-nil-nil	1	-0.238095
low conc.	1	nil-nil-nil	5	-0.2
low conc.	1	nil-nil-nil	4	-0.2
low conc.	1	nil-nil-nil	7	-0.1875
low conc.	1	nil-nil-nil	10	-0.186047
low conc.	1	nil-nil-nil	3	-0.166667
low conc.	1	nil-nil-nil	4	-0.157895
low conc.	1	nil-nil-nil	3	-0.142857
low conc.	1	nil-nil-nil	6	-0.125
low conc.	1	nil-nil-nil	3	-0.0666667
low conc.	1	nil-nil-nil	8	0
low conc.	1	nil-nil-nil	3	0.0769231
low conc.	1	nil-nil-nil	5	0.0952381
low conc.	1	nil-nil-nil	4	0.2
low conc.	1	nil-nil-nil	9	0.2
low conc.	1	nil-nil-nil	1	0.243902
low conc.	1	nil-nil-nil	1	0.25
low conc.	1	nil-nil-nil	2	0.333333
low conc.	1	nil-nil-nil	2	0.35
low conc.	1	nil-nil-nil	4	0.444444
low conc.	1	nil-nil-nil	10	0.75
low conc.	1	nil-nil-nil	1	0.933333
low conc.	1	nil-nil-nil	8	0.944444
low conc.	1	nil-nil-nil	9	1
low conc.	1	nil-nil-nil	2	1.25
low conc.	1	nil-nil-nil	7	1.33333
low conc.	1	nil-nil-nil	4	1.875
low conc.	1	nil-nil-nil	9	2
low conc.	2	nil-nil-nil	9	-0.777778
low conc.	2	nil-nil-nil	9	-0.75
low conc.	2	nil-nil-nil	1	-0.7
low conc.	2	nil-nil-nil	5	-0.47619
low conc.	2	nil-nil-nil	10	-0.333333
low conc.	2	nil-nil-nil	3	-0.272727
low conc.	2	nil-nil-nil	7	-0.272727
low conc.	2	nil-nil-nil	2	-0.0689655
low conc.	2	nil-nil-nil	6	-0.0625
low conc.	2	nil-nil-nil	8	-0.05
low conc.	2	nil-nil-nil	1	0
low conc.	2	nil-nil-nil	7	0
low conc.	2	nil-nil-nil	3	0
low conc.	2	nil-nil-nil	4	0.0588235
low conc.	2	nil-nil-nil	4	0.125
low conc.	2	nil-nil-nil	2	0.166667
low conc.	2	nil-nil-nil	8	0.181818
low conc.	2	nil-nil-nil	6	0.294118
low conc.	2	nil-nil-nil	5	0.642857
low conc.	2	nil-nil-nil	10	1.16667
low conc.	2	nil-nil-nil	8	-0.857143
low conc.	2	nil-nil-nil	8	-0.75
low conc.	2	nil-nil-nil		-0.6875
low conc.	2	nil-nil-nil	3	-0.555556
low conc.	2	nil-nil-nil		-0.461538
low conc.	2	nil-nil-nil	2	-0.333333
low conc.	2	nil-nil-nil		-0.272727
low conc.	2	nil-nil-nil	7	-0.166667
low conc.	2	nil-nil-nil	6	-0.125
low conc.	2	nil-nil-nil	6	0
low conc.	2	nil-nil-nil	8	0
low conc.	2	nil-nil-nil	1	0.142857
low conc.	2	nil-nil-nil	7	0.333333
low conc.	2	nil-nil-nil	1	0.833333
low conc.	2	nil-nil-nil	8	2.14286
